# Supplementary material for: Metagenomic data of the microbial community of the chemocline layer of the meromictic subarctic Lake Bolshie Hruslomeny, North European Russia
Source: Data Brief. 2019 Mar 2;23:103800. doi: 10.1016/j.dib.2019.103800 (PMC6660547; doi:10.1016/j.dib.2019.103800)
Supplement: Multimedia component 1 [file mmc1.pdf]

Archive with 1 entries (1 files):
- dib_103800_mmc1.Pdf
